# Supplementary material for: Ultra-Low Loading of Gold on Nickel Foam for Nitrogen Electrochemistry
Source: Nanomaterials (Basel). 2023 Oct 27;13(21):2850. doi: 10.3390/nano13212850 (PMC10647533; doi:10.3390/nano13212850)
Supplement: Supplementary file 1 [file nanomaterials-13-02850-s001.zip]

Archive with 1 entries (1 files):
- nanomaterials-2665091-supplementary.pdf
